# Supplementary material for: Modular Assembly of Phosphite Dehydrogenase and Phenylacetone Monooxygenase for Tuning Cofactor Regeneration
Source: Biomolecules. 2021 Jun 17;11(6):905. doi: 10.3390/biom11060905 (PMC8234031; doi:10.3390/biom11060905)
Supplement: Supplementary file 1 [file biomolecules-11-00905-s001.zip]

Archive with 1 entries (1 files):
- biomolecules-1258656-supplementary.pdf
